# Supplementary material for: Unravelling the taxonomy of an interstitial fish radiation: Three new species of Gouania (Teleostei: Gobiesocidae) from the Mediterranean Sea and redescriptions of G. willdenowi and G. pigra
Source: J Fish Biol. 2020 Nov 3;98(1):64–88. doi: 10.1111/jfb.14558 (PMC7821206; doi:10.1111/jfb.14558)
Supplement: Supplementary file 2 — Supporting Information Table S1. Investigated sites, coordinates and Gouania species occurrences [file JFB-98-64-s002.xlsx]

## Sheet: Sheet1
Supplementary Table 1 Investigated sites, coordinates and Gouania species occurences. "Site IDs" (1-22) refer to numbers in Figure 7. For each record the source of the species and the method of assessment is given; For DNA-Reference and type number compare with Supplementary Table 1 and/or Wagner et al. 2019.
Site ID	Sampling Location	Coordinates	G. willdenowi (Risso 1810)	G. pigra (Nardo 1827)	G. adriatica sp. nov.	G. hofrichteri sp. nov.	G. orientalis sp. nov.	source	assessment
1	Banyuls-sur-mer/France	42.488500, 3.128861	x					Wagner et al. 2019; This study	DNA; types
2	Le Port d'Alon/Toulon/France	43.146611, 5.707556	x					Wagner et al. 2019; This study	DNA; types
3	Nice/France	43.656139, 7.173694 & 43.570056, 7.136528	x					Wagner et al. 2019	DNA
4	Messina/Italy	38.219137, 15.567788	x					Wagner et al. 2019	DNA
5	Pula/Croatia	44.860667, 13.818056; 44.861250, 13.806778 & 44.850306, 13.836389		x	x			Wagner et al. 2019; This study	DNA; types
6	Sv. Marina (Istria)/Croatia	45.028361, 14.154833		x	x			Wagner et al. 2019; This study	DNA; types
7	Rijeka/Croatia	45.320275, 14.460680 & 45.314557, 14.469908		x	x			Wagner et al. 2019; This study	DNA; types
8	Krk (Glavotok)/Croatia	45.095806, 14.442333		x	x			Wagner et al. 2019; This study	DNA; types
9	Krk (St. Baska)/Croatia	44.945917, 14.706167		x	x			Wagner et al. 2019; This study	DNA; types
10	Trstenik (Pelješac)/Croatia	42.902149, 17.429719		x	x	x		This study	types; voucher
11	Durrës/Albania	41.331376, 19.419686			x			This study	voucher
12	Vlorë/Albania	40.387862, 19.482819 & 40.399784, 19.478245		x	x			This study	DNA; types; voucher
13	Agni Beach/Corfu/Greece	39.736889, 19.929861			x	x		This study	voucher
14	Gulf of Corinth/Greece	38.178250, 22.231111 & 38.171389, 22.274083				x	x	This study	DNA; types; voucher
15	Stomio/Greece	37.183917, 21.575389				x		This study	voucher
16	Chamolia/Greece	37.916250, 24.035750				x	x	Wagner et al. 2019; This study	DNA; types
17	Anavyssos/Greece	37.716667, 23.923111 & 37.685111, 23.937944				x	x	Wagner et al. 2019; This study	DNA; types
18	Kapsáli/Kythira/Greece	36.154500, 22.964444				x	x	This study	types; voucher
19	Petres/Crete/Greece	35.357833, 24.368972				x	x	Wagner et al. 2019	DNA
20	Plakias/Crete/Greece	35.194667, 24.380806 & 35.192250, 24.368028				x	x	Wagner et al. 2019; This study	DNA; types
21	Mades/Crete/Greece	35.400306, 25.033778				x	x	Wagner et al. 2019; This study	DNA; types
22	Vatos/Crete/Greece	34.994722, 25.554806				x	x	Wagner et al. 2019; This study	DNA; types
References:
Wagner, M., Bračun, S., Skofitsch, G., Kovačić, M., Zogaris, S., Iglésias, S. P., Sefc, K. M. & Koblmüller, S. (2019). Diversification in gravel beaches: A radiation of interstitial clingfish (Gouania, Gobiesocidae) in the Mediterranean Sea. Molecular Phylogenetics and Evolution, 139, 106525.
