# Supplementary material for: Unravelling the taxonomy of an interstitial fish radiation: Three new species of Gouania (Teleostei: Gobiesocidae) from the Mediterranean Sea and redescriptions of G. willdenowi and G. pigra
Source: J Fish Biol. 2020 Nov 3;98(1):64–88. doi: 10.1111/jfb.14558 (PMC7821206; doi:10.1111/jfb.14558)
Supplement: Supplementary file 3 — Supporting Information Table S2. Investigated museum vouchers [file JFB-98-64-s003.xlsx]

## Sheet: Sheet1
Supplementary Table 2 Investigated museum vouchers. A Type tables; B Vouchers for which Micro CT scans were available; C Additional museum vouchers that were investigated for the geographic distribution analysis. SL: Standard length; CL: caudal fin length; COI: cytochrom c oxidase I (marker gene).
A TYPE TABLE
Species	Field_ID	Type catalogue number	sex	SL+CL	Sampling Location	Coord (sexagesimal)	Date	Ethanol Tissue Voucher Number	GenBank Accession Number (COI)	Type
G. pigra (Nardo 1827)	GWK_38	PMR VP3529	male	43.12+5.03	Krk (Glavotok)/Croatia	45°05'44.9"N 14°26'32.4"E	2015-05-16	N.A.	MT299844	Neotype
G. pigra (Nardo 1827)	GWK_40	PMR VP3531	male	39.48+4.4	Krk (Glavotok)/Croatia	45°05'44.9"N 14°26'32.4"E	2015-05-16	N.A.	MT299845	Additional
G. pigra (Nardo 1827)	GWK_47	ZSM-PIS-047648	male	37.71+4.36	Krk (St. Baska)/Croatia	44°56'45.3"N 14°42'22.2"E	2019-09-16	ZSM-PIS-P-AA-1505	MT299846	Additional
G. pigra (Nardo 1827)	GWK_48	ZSM-PIS-047648	male	37.2+4.31	Krk (St. Baska)/Croatia	44°56'45.3"N 14°42'22.2"E	2019-09-16	ZSM-PIS-P-AA-1506	MT299847	Additional
G. pigra (Nardo 1827)	GWK_49	ZSM-PIS-047648	female	32.58+3.94	Krk (St. Baska)/Croatia	44°56'45.3"N 14°42'22.2"E	2019-09-16	N.A.	N.A.	Additional
G. pigra (Nardo 1827)	GWP_02	PMR VP4619	female	35.86+4.14	Pula (Stoja)Croatia	44°51'38.4"N 13°49'05.0"E	2016-07-17	N.A.	MT299848	Additional
G. pigra (Nardo 1827)	GWRi_09	ZSM-PIS-047649	female	35.14+4.03	Rijeka/Konoba Borik/Croatia	45°18'52.4"N 14°28'11.7"E	2019-07-12	ZSM-PIS-P-AA-1507	MT299849	Additional
G. pigra (Nardo 1827)	GWRi_10	ZSM-PIS-047649	male	37.07+4.51	Rijeka/Konoba Borik/Croatia	45°18'52.4"N 14°28'11.7"E	2019-07-12	ZSM-PIS-P-AA-1508	MT299850	Additional
G. pigra (Nardo 1827)	GWSv_04	PMR VP4581	male	38.67+4.91	Sv. Marina (Istria)/Croatia	45°01'42.1"N 14°09'17.4"E	2015-07-18	N.A.	MT299851	Additional
G. pigra (Nardo 1827)	GWSv_06	PMR VP4583	male	36.87+4.08	Sv. Marina (Istria)/Croatia	45°01'42.1"N 14°09'17.4"E	2015-07-18	N.A.	MT299852	Additional
G. adriatica sp. nov.	AlbVl_06	ZSM-PIS-047650	male	41.03+5.89	Vlorë (Envi Beach)/Albania	40°23'16.3"N 19°28'58.2"E	2019-08-14	ZSM-PIS-P-AA-1509	MT299853	Paratype
G. adriatica sp. nov.	GWK_22	PMR VP3523	juvenile of unidentified sex	22.95+3.6	Krk (Glavotok)/Croatia	45°05'44.9"N 14°26'32.4"E	2015-05-13	N.A.	MT299854	Paratype
G. adriatica sp. nov.	GWK_36	PMR VP3524	male	26.19, caudal fin damaged	Krk (Glavotok)/Croatia	45°05'44.9"N 14°26'32.4"E	2015-05-15	N.A.	MT299855	Paratype
G. adriatica sp. nov.	GWK_37	PMR VP3525	female	28.4+4.23	Krk (Glavotok)/Croatia	45°05'44.9"N 14°26'32.4"E	2015-05-15	N.A.	MT299856	Paratype
G. adriatica sp. nov.	GWK_50	ZSM-PIS-047651	male	34.53+5.65	Krk (St. Baska)/Croatia	44°56'45.3"N 14°42'22.2"E	2019-09-16	ZSM-PIS-P-AA-1510	MT299857	Paratype
G. adriatica sp. nov.	GWP_01	PMR VP4618	male	41.41+6.77	Pula (Stoja)Croatia	44°51'38.4"N 13°49'05.0"E	2016-07-17	N.A.		Holotype
G. adriatica sp. nov.	GWPel_29	ZSM-PIS-047652	male	27.3+4.27	Trstenik (Peljesac)/Croatia	42°54'07.7"N 17°25'47.0"E	2019-08-18	N.A.	N.A.	Paratype
G. adriatica sp. nov.	GWRi_07	ZSM-PIS-047653	female	34.42+4.85	Rijeka/Konoba Borik/Croatia	45°18'52.4"N 14°28'11.7"E	2019-07-12	ZSM-PIS-P-AA-1511	MT299858	Paratype
G. adriatica sp. nov.	GWRi_08	ZSM-PIS-047653	female	35.23+4.9	Rijeka/Konoba Borik/Croatia	45°18'52.4"N 14°28'11.7"E	2019-07-12	N.A.	N.A.	Paratype
G. adriatica sp. nov.	GWSv_01	PMR VP4580	female	34.7+4.99	Sv. Marina (Istria)/Croatia	45°01'42.1"N 14°09'17.4"E	2015-07-18	N.A.	MK873535	Paratype
G. willdenowi (Risso 1810)	GWF_B1	PMR VP4568	female	36.2+5.18	Banyuls-sur-mer/France	42°29'18.6"N 3°07'43.9"E	2016-10-11	N.A.	MK873466	Additional
G. willdenowi (Risso 1810)	GWF_B2	PMR VP4569	female	33.65+4.93	Banyuls-sur-mer/France	42°29'18.6"N 3°07'43.9"E	2016-10-11	N.A.	MT299866	Additional
G. willdenowi (Risso 1810)	GWF_B3	PMR VP4570	male	31.13+4.36	Banyuls-sur-mer/France	42°29'18.6"N 3°07'43.9"E	2016-10-11	N.A.	MT299867	Additional
G. willdenowi (Risso 1810)	GWF_N1	ZSM-PIS-047654	female	40.03+5.41	Cagnes-sur-mer/Nice/France	43°39'22.1"N 7°10'25.3"E	2016-10-09	ZSM-PIS-P-AA-1512	MK873470	Additional
G. willdenowi (Risso 1810)	GWF_N2	PMR VP4574	male	46.11+6.56	Cagnes-sur-mer/Nice/France	43°39'22.1"N 7°10'25.3"E	2016-10-09	N.A.	MT299868	Neotype
G. willdenowi (Risso 1810)	GWF_N3	PMR VP4575	male	42.34+6.01	Cagnes-sur-mer/Nice/France	43°39'22.1"N 7°10'25.3"E	2016-10-10	N.A.	MT299869	Additional
G. willdenowi (Risso 1810)	GWF_N4	PMR VP4576	female	40.5+5.58	Cagnes-sur-mer/Nice/France	43°39'22.1"N 7°10'25.3"E	2016-10-10	N.A.	MK873473	Additional
G. willdenowi (Risso 1810)	GWF_N5	ZSM-PIS-047655	male	28.42+5.94	Cagnes-sur-mer/Nice/France	43°39'22.1"N 7°10'25.3"E	2016-10-10	ZSM-PIS-P-AA-1513	N.A.	Additional
G. willdenowi (Risso 1810)	GWF_T1	PMR VP4577	female	39.59+5.63	Le Port d'Alon/Toulon/France	43°08'47.8"N 5°42'27.2"E	2016-10-16	N.A.	MT299870	Additional
G. willdenowi (Risso 1810)	GWF_T3	PMR VP4578	female	36.82+5.4	Le Port d'Alon/Toulon/France	43°08'47.8"N 5°42'27.2"E	2016-10-16	N.A.	MK873475	Additional
G. hofrichteri sp. nov.	GWC_64	PMR VP4591	female	21.42+2.62	Mades/Crete/Greece	35°24'01.1"N 25°02'01.6"E	2016-08-15	N.A.	N.A.	Paratype
G. hofrichteri sp. nov.	GWC_85	PMR VP4595	male	30.35+3.67	Souda Beach/Plakias/Crete/Greece	35°11'32.1"N 24°22'04.9"E	2016-08-17	N.A.	N.A.	Holotype
G. hofrichteri sp. nov.	GWC_93	PMR VP4599	female	26.8+3.23	Souda Beach/Plakias/Crete/Greece	35°11'32.1"N 24°22'04.9"E	2016-08-17	N.A.	N.A.	Paratype
G. hofrichteri sp. nov.	GWC_94	PMR VP4600	male	29.75+3.49	Souda Beach/Plakias/Crete/Greece	35°11'32.1"N 24°22'04.9"E	2016-08-17	N.A.	N.A.	Paratype
G. hofrichteri sp. nov.	GWG_15	PMR VP4605	juvenile of unidentified sex	20.62+2.63	Saronida/Greece	37°43'12.2"N 23°55'41.0"E	2016-08-02	N.A.	N.A.	Paratype
G. hofrichteri sp. nov.	GWG_22	PMR VP4606	female	29.47+3.41	Chamolia/Greece	37°54'58.5"N 24°02'08.7"E	2016-08-04	N.A.	MT299859	Paratype
G. hofrichteri sp. nov.	GWG_24	ZSM-PIS-047656	female	35.86+4.49	Chamolia/Greece	37°54'58.5"N 24°02'08.7"E	2016-08-04	ZSM-PIS-P-AA-1514	MT299860	Paratype
G. hofrichteri sp. nov.	GWG_26	PMR VP4608	female	26.69+3.32	Chamolia/Greece	37°54'58.5"N 24°02'08.7"E	2016-08-04	N.A.	N.A.	Paratype
G. hofrichteri sp. nov.	GWG_76	ZSM-PIS-047657	male	36.91+4.24	Chamolia/Greece	37°54'58.5"N 24°02'08.7"E	2018-08-16	N.A.	N.A.	Paratype
G. hofrichteri sp. nov.	GWG_77	ZSM-PIS-047657	male	33.27+4.31	Chamolia/Greece	37°54'58.5"N 24°02'08.7"E	2018-08-16	N.A.	N.A.	Paratype
G. orientalis sp. nov.	GOK_39	PMR VP4719	male	37.53+5.59	Gulf of Corinth/Greece	38°10'17.0"N 22°16'26.7"E	2018-08-23	N.A.	MT299861	Paratype
G. orientalis sp. nov.	GWC_08	PMR VP4584	female	26.0+4.56	Plakias/Crete/Greece	35°11'40.8"N 24°22'50.9"E	2016-08-09	N.A.	MT299862	Paratype
G. orientalis sp. nov.	GWC_09	PMR VP4585	male	32.8+4.93	Plakias/Crete/Greece	35°11'40.8"N 24°22'50.9"E	2016-08-09	N.A.	MK873449	Holotype
G. orientalis sp. nov.	GWC_54	ZSM-PIS-047658	female	30.55+5.25	Vatos/Crete/Greece	34°59'41.0"N 25°33'17.3"E	2016-08-13	N.A.	MT299863	Paratype
G. orientalis sp. nov.	GWC_56	PMR VP4588	juvenile of unidentified sex	17.92+2.98	Vatos/Crete/Greece	34°59'41.0"N 25°33'17.3"E	2016-08-13	N.A.	N.A.	Paratype
G. orientalis sp. nov.	GWC_86	PMR VP4596	female	17.09+2.69	Souda Beach/Plakias/Crete/Greece	35°11'32.1"N 24°22'04.9"E	2016-08-17	N.A.	N.A.	Paratype
G. orientalis sp. nov.	GWC_98	ZSM-PIS-047659	female	17.88+2.79	Souda Beach/Plakias/Crete/Greece	35°11'32.1"N 24°22'04.9"E	2016-08-17	N.A.	N.A.	Paratype
G. orientalis sp. nov.	GWG_66	ZSM-PIS-047660	female	24.87+3.56	Chamolia/Greece	37°54'58.5"N 24°02'08.7"E	2018-08-16	ZSM-PIS-P-AA-1515	MT299864	Paratype
G. orientalis sp. nov.	GWG_67	ZSM-PIS-047660	female	23.68+3.39	Chamolia/Greece	37°54'58.5"N 24°02'08.7"E	2018-08-16	ZSM-PIS-P-AA-1516	MT299865	Paratype
G. orientalis sp. nov.	KYT_56	ZSM-PIS-047661	male	28.52+4.04	Feloti Beach/Kapsáli/Kythira/Greece	36°09'16.2"N 22°57'52.0"E	2018-08-21	N.A.	N.A.	Paratype
B MICRO-CT SCANS
Species	Field_ID	Type catalogue number	Date	Coordinates	Sampling Location	Type material
G. pigra (Nardo 1827)	GWK_28	PMR VP3527	2015-05-14	44.945917, 14.706167	Krk (St. Baska)/Croatia	no
G. pigra (Nardo 1827)	GWK_31	PMR VP3528	2015-05-14	44.945917, 14.706167	Krk (St. Baska)/Croatia	no
G. pigra (Nardo 1827)	GWK_38	PMR VP3529	2015-05-16	45.095806, 14.442333	Krk (Glavotok)/Croatia	yes
G. pigra (Nardo 1827)	GWK_39	PMR VP3530	2015-05-16	45.095806, 14.442333	Krk (Glavotok)/Croatia	no
G. pigra (Nardo 1827)	GWK_40	PMR VP3531	2015-05-16	45.095806, 14.442333	Krk (Glavotok)/Croatia	yes
G. adriatica sp. nov.	GWK_22	PMR VP3523	2015-05-13	45.095806, 14.442333	Krk (Glavotok)/Croatia	yes
G. adriatica sp. nov.	GWK_36	PMR VP3524	2015-05-15	45.095806, 14.442333	Krk (Glavotok)/Croatia	yes
G. adriatica sp. nov.	GWK_37	PMR VP3525	2015-05-15	45.095806, 14.442333	Krk (Glavotok)/Croatia	yes
G. adriatica sp. nov.	GWK_43	PMR VP3526	2015-06-05	44.945917, 14.706167	Krk (St. Baska)/Croatia	no
G. adriatica sp. nov.	GWP_1	PMR VP4618	2016-07-17	44.860667, 13.818056	Pula (Stoja)Croatia	yes
G. willdenowi (Risso 1810)	GWF_B1	PMR VP4568	2016-10-11	42.488500, 3.128861	Banyuls-sur-mer/France	yes
G. willdenowi (Risso 1810)	GWF_B5	PMR VP4572	2016-10-11	42.488500, 3.128861	Banyuls-sur-mer/France	no
G. willdenowi (Risso 1810)	GWF_N1	ZSM-PIS-047654	2016-10-09	43.656139, 7.173694	Cagnes-sur-mer/Nice/France	yes
G. willdenowi (Risso 1810)	GWF_N6	PMR VP4906	2016-10-10	43.656139, 7.173694	Cagnes-sur-mer/Nice/France	no
G. willdenowi (Risso 1810)	GWF_N7	PMR VP4907	2016-10-10	43.656139, 7.173694	Cagnes-sur-mer/Nice/France	no
G. hofrichteri sp. nov.	GWC_85	PMR VP4595	2016-08-17	35.192250, 24.368028	Souda Beach/Plakias/Crete/Greece	yes
G. hofrichteri sp. nov.	GWG_22	PMR VP4606	2016-08-04	37.916250, 24.035750	Chamolia/Greece	yes
G. hofrichteri sp. nov.	GWG_24	ZSM-PIS-047656	2016-08-04	37.916250, 24.035750	Chamolia/Greece	yes
G. hofrichteri sp. nov.	GWG_35	PMR VP4908	2016-08-04	37.916250, 24.035750	Chamolia/Greece	no
G. hofrichteri sp. nov.	GWG_46	PMR VP4909	2016-08-06	37.916250, 24.035750	Chamolia/Greece	no
G. orientalis sp. nov.	GWC_12	PMR VP4586	2016-08-09	35.194667, 24.380806	Plakias/Crete/Greece	no
G. orientalis sp. nov.	GWC_54	ZSM-PIS-047658	2016-08-13	34.994722, 25.554806	Vatos/Crete/Greece	yes
G. orientalis sp. nov.	GWC_08	PMR VP4584	2016-08-09	35.194667, 24.380806	Plakias/Crete/Greece	yes
G. orientalis sp. nov.	GWC_86	PMR VP4596	2016-08-17	35.192250, 24.368028	Souda Beach/Plakias/Crete/Greece	yes
G. orientalis sp. nov.	GWC_09	PMR VP4585	2016-08-09	35.194667, 24.380806	Plakias/Crete/Greece	yes
G. orientalis sp. nov.	GWG_06	PMR VP4601	2016-08-02	37.716667, 23.923111	Saronida/Greece	no
C Additionally investigated Material for geographic distribution analysis
Species	Field_ID	Type catalogue number	Date	Coordinates	Sampling Location	Type material
G. hofrichteri sp. nov.	Corf_15	PMR VP4910	2018-08-09	39.736889, 19.929861	Agni Beach/Corfu/Greece	no
G. adriatica sp. nov.	Corf_23	PMR VP4911	2018-08-09	39.736889, 19.929861	Agni Beach/Corfu/Greece	no
G. adriatica sp. nov.	AlbDr_01	PMR VP4912	2019-08-16	41.331376, 19.419686	Durrës/Albania	no
G. hofrichteri sp. nov.	KYT_09	PMR VP4913	2018-08-19	36.154500, 22.964444	FelotiBeach/Kapsáli/Kythira/Greece	no
G. hofrichteri sp. nov.	Stom_31	PMR VP4914	2018-08-26	37.183917, 21.575389	Stomio/PeneloponneseSW/Greece	no
G. pigra (Nardo 1827)	AlbVl_05	PMR VP4915	2019-08-14	40.387862, 19.482819	Vlorë (Envi Beach)/Albania	no
G. hofrichteri sp. nov.	GWPel_35	PMR VP4916	2019-08-18	42.902149, 17.429719	Trstenik (Peljesac)/Croatia	no
G. hofrichteri sp. nov.	GOK_46	PMR VP4917	2018-08-23	38.171389, 22.274083	Gulf of Corinth/Greece	no
G. hofrichteri sp. nov.	GOK_47	PMR VP4918	2018-08-23	38.171389, 22.274083	Gulf of Corinth/Greece	no
G. adriatica sp. nov.	GWPel_20	PMR VP4919	2019-08-18	42.902149, 17.429719	Trstenik (Peljesac)/Croatia	no
